# Supplementary material for: Transcriptional Up-Regulation of FBXW7 by KCa1.1 K+ Channel Inhibition through the Nrf2 Signaling Pathway in Human Prostate Cancer LNCaP Cell Spheroid Model
Source: Int J Mol Sci. 2024 May 30;25(11):6019. doi: 10.3390/ijms25116019 (PMC11172474; doi:10.3390/ijms25116019)
Supplement: Supplementary file 1 [file ijms-25-06019-s001.zip]

Archive with 1 entries (1 files):
- ijms-2986819-supplementary.pdf
